# Supplementary material for: Silicon enhanced phosphorus uptake in rice under dry cultivation through root organic acid secretion and energy distribution in low phosphorus conditions
Source: Front Plant Sci. 2025 Mar 24;16:1544893. doi: 10.3389/fpls.2025.1544893 (PMC11973314; doi:10.3389/fpls.2025.1544893)
Supplement: Supplementary Table 1 — Design of RT-qPCR reaction primer. [file Table1.xls]

## Sheet: Sheet1
Table S1. Design of RT-qPCR reaction primer.
Gene names	Primer
OsPT2	F: CACCTACTACTGGCGCATGA
	R: CATGAACTGCCGTGAGAAGA
OsPT4	F: CACCGTCTTCTTCATCGACA
	R: AGGTGAAGGCGTACATGACC
OsPT8	F: AAGAGCGTGTACGGGATGAC
	R: GGAGGAGATGATGAGGGTGA
SUT1	F: CTGATCGTGCAGATTGTGCT
	R: CTCCAAGAAACGCAAAGAGG
SWEET11	F: TCGAACCGAAATTTCAAACC
	R: ACAGTATCCACAGCGTGCAG
SUS2	F: TTGGTGCATCTGCAAAGAAG
	R: CATTACAGCGCAGAGTGGAA
CIN2	F: AGGCCGTATGATTTGACAGG
	R: GAGCACTCTGTTCCCTTTGC
